# Supplementary material for: 3D reconstruction of murine mitochondria reveals changes in structure during aging linked to the MICOS complex
Source: Aging Cell. 2023 Nov 13;22(12):e14009. doi: 10.1111/acel.14009 (PMC10726809; doi:10.1111/acel.14009)
Supplement: Supplementary file 2 — Tables S1–S4 [file ACEL-22-e14009-s001.xlsx]

## Sheet: Lipid Class Key
Supplementary Table 1. Lipid classes present in our dataset and associated abbreviations.
Lipid Class	Abbreviation
Acylsterylglycoside	ASG
Bile Acids	BA
Bis(monoacylglycerol) phosphate	BMP
Acylcarnitine	CAR
Cholesteryl Esters	CE
Ceramides	Cer
Cardiolipin	CL
Diglyceride	DG
Diacylglyceryl-carboxyhydroxymethylcholine	DGCC
Dilyso cardiolipin	DLCL
Fatty Acids	FA
Fatty Acyl esters of Hydroxy Fatty Acids	FAHFA
Monosialodihexosylganglioside	GM3
Hemibismonoacylglycerophosphate	HBMP
Hexosyl Ceramides	HexCer
Lysodiacylglyceryl trimethylhomoserine	LDGTS
Lysophosphatidic acid	LPA
Lysophosphatidylcholine	LPC
Ether-linked lysophosphatidylcholine	LPCO
Lysophosphatidylethanolamine	LPE
Ether-linked lysophosphatidylethanolamine	LPEO
Lysophosphatidylglycerol	LPG
Lysophosphatidylinositol	LPI
Lysophosphatidylserine	LPS
Monoradyl/monoacylglycerol	MG
Monolysocardiolipin	MLCL
Monoacylesters	MAE
Monoacylglycine	MAGly
Monoacylglyceroserine	MAGlySer
N-acyl Taurines	NATau
Phosphatidylcholine	PC
Phosphatidylethanolamine	PE
Ceramide Phosphoethanolamine	PECer
Ether-linked phosphatidylinositol	PIO
Phosphatidylmethanol	PMaOH
Phosphatidylserine	PS
Ether-linked phosphatidylserine	PSO
Phosphothreonine	PT
Esters	SE
Sulfatide Hexosyl ceramide	SHexCer
Sulfonolipid	SL
Sphingomyelin	SM
Seminolipid	SMGDG
Sterol lipids	ST
Triacylglycerol	TG
Ether-linked triacylglycerol	TGO
Vitamin A fatty acid ester	VAE

## Sheet: Enrichment - Gastrocnemius
Supplementary Table 2. Results for set enrichment analysis, lipid class and chain length, based on lipidomic differentiation between young and old gastrocnemius tissue.
contrast	set	pval	padj	enrichment score	size
Young - Old	Class_TGO	3.58514e-07	3.37003e-05	0.727705	38
Young - Old	Class_TG	3.43896e-05	0.00161631	0.395086	216
Young - Old	Class_CAR	0.000228878	0.00717152	-0.670369	29
Young - Old	Class_PS	0.00046072	0.0108269	-0.551306	55
Young - Old	total_cs_9	0.000634405	0.0119268	-0.585216	43
Young - Old	Class_Cer	0.00103372	0.0130207	0.62058	31
Young - Old	Class_PG	0.00106513	0.0130207	-0.651185	26
Young - Old	total_cl_18	0.00124667	0.0130207	-0.623543	33
Young - Old	total_cl_47	0.00111296	0.0130207	0.777735	13
Young - Old	total_cl_38	0.00215961	0.0203004	-0.425876	121
Young - Old	Class_LPC	0.00617252	0.0428224	-0.615406	24
Young - Old	total_cl_43	0.0063778	0.0428224	0.592021	26
Young - Old	total_cl_45	0.0059552	0.0428224	0.632226	21
Young - Old	total_cl_49	0.00567406	0.0428224	0.697964	16
Young - Old	total_cs_14	0.0114761	0.0719168	-0.761039	9
Young - Old	total_cl_54	0.0130591	0.0767221	-0.565541	29
Young - Old	Class_BMP	0.0147623	0.0770922	-0.81802	6
Young - Old	total_cs_3	0.0144945	0.0770922	0.356854	138
Young - Old	total_cs_2	0.0180978	0.0895364	0.325706	190
Young - Old	total_cl_16	0.0224805	0.100627	-0.63241	17
Young - Old	total_cl_80	0.0217541	0.100627	-0.701821	11
Young - Old	Class_DG	0.0243764	0.104023	0.374998	97
Young - Old	Class_PC	0.026559	0.104023	-0.321325	227
Young - Old	total_cl_22	0.0260913	0.104023	-0.603497	18
Young - Old	Class_SE	0.0320587	0.120541	0.814852	6
Young - Old	total_cl_20	0.0429553	0.151546	-0.594978	18
Young - Old	total_cl_21	0.0449994	0.151546	0.870271	4
Young - Old	total_cl_44	0.0451414	0.151546	0.415983	57
Young - Old	total_cl_58	0.04811	0.155943	-0.58438	18
Young - Old	Class_MG	0.0614334	0.186282	-0.785753	5
Young - Old	Class_SHexCer	0.0601375	0.186282	-0.448932	45
Young - Old	total_cl_82	0.0646766	0.186707	-0.736413	6
Young - Old	total_cs_10	0.0655462	0.186707	-0.461534	40
Young - Old	total_cl_39	0.0809524	0.218129	0.403587	45
Young - Old	total_cs_7	0.0812183	0.218129	-0.373023	88
Young - Old	Class_CL	0.0942761	0.246165	-0.342075	118
Young - Old	total_cs_12	0.102431	0.260229	-0.523788	21
Young - Old	Class_HexCer	0.110368	0.265652	-0.462761	34
Young - Old	total_cl_56	0.113043	0.265652	-0.534291	19
Young - Old	total_cs_11	0.109797	0.265652	-0.468837	33
Young - Old	Class_PICer	0.117745	0.269951	-0.700945	6
Young - Old	total_cl_37	0.134804	0.301704	0.401386	39
Young - Old	Class_PI	0.139028	0.303923	-0.402466	49
Young - Old	total_cl_66	0.161121	0.344213	-0.75816	4
Young - Old	Class_LPS	0.17338	0.362172	-0.752469	4
Young - Old	total_cl_52	0.184746	0.377524	-0.439469	27
Young - Old	total_cl_48	0.19708	0.394161	0.496712	14
Young - Old	total_cl_76	0.204778	0.401024	-0.541618	13
Young - Old	total_cl_51	0.23753	0.455669	0.46528	16
Young - Old	total_cl_19	0.262351	0.49322	-0.565419	9
Young - Old	Class_LPEO	0.278607	0.513511	-0.625557	6
Young - Old	total_cl_31	0.287154	0.519085	0.571375	7
Young - Old	total_cl_42	0.313725	0.546115	0.278191	107
Young - Old	total_cl_71	0.313225	0.546115	0.670301	4
Young - Old	total_cl_40	0.346405	0.571265	-0.282612	129
Young - Old	total_cl_46	0.340476	0.571265	0.414578	18
Young - Old	total_cl_53	0.342723	0.571265	0.504236	8
Young - Old	total_cl_17	0.371476	0.59301	-0.583899	6
Young - Old	total_cs_4	0.372208	0.59301	0.260411	137
Young - Old	Class_LPE	0.380165	0.595592	-0.555074	7
Young - Old	total_cl_15	0.397985	0.603396	0.517674	7
Young - Old	total_cl_33	0.396635	0.603396	0.430596	13
Young - Old	total_cl_24	0.413146	0.616439	0.474679	8
Young - Old	total_cl_70	0.425121	0.624396	0.444707	10
Young - Old	Class_NAE	0.433486	0.626888	0.36541	22
Young - Old	total_cl_74	0.478049	0.680857	0.386695	15
Young - Old	total_cl_55	0.488095	0.68479	-0.457412	10
Young - Old	total_cl_72	0.543902	0.751865	0.364396	15
Young - Old	total_cs_6	0.556291	0.757846	-0.254341	138
Young - Old	total_cl_50	0.577982	0.776147	0.334589	22
Young - Old	total_cl_14	0.586538	0.776544	0.457944	5
Young - Old	total_cl_25	0.612529	0.782186	0.470326	4
Young - Old	total_cl_41	0.600503	0.782186	0.273946	53
Young - Old	total_cs_8	0.615764	0.782186	0.270348	56
Young - Old	total_cl_78	0.634354	0.784595	-0.388795	11
Young - Old	total_cs_5	0.632721	0.784595	-0.254587	104
Young - Old	total_cl_35	0.667845	0.815291	-0.324374	22
Young - Old	Class_NAGly	0.67951	0.818896	-0.510583	4
Young - Old	Class_FA	0.809764	0.931524	-0.258585	39
Young - Old	total_cl_26	0.800469	0.931524	0.320663	8
Young - Old	total_cl_68	0.812606	0.931524	-0.338394	9
Young - Old	total_cs_1	0.791139	0.931524	-0.2229	196
Young - Old	Class_SM	0.837931	0.937946	-0.2455	44
Young - Old	total_cl_30	0.838164	0.937946	0.297263	11
Young - Old	total_cl_62	0.883991	0.966222	0.33457	4
Young - Old	total_cs_0	0.883375	0.966222	0.211722	136
Young - Old	total_cl_32	0.897561	0.969779	0.232658	33
Young - Old	total_cl_27	0.917081	0.97961	-0.316346	6
Young - Old	total_cl_60	0.930348	0.981956	-0.309855	6
Young - Old	total_cs_13	0.940171	0.981956	-0.258094	12
Young - Old	Class_PE	1	1	0.157435	171
Young - Old	total_cl_28	0.985507	1	0.22146	10
Young - Old	total_cl_34	1	1	0.14833	61
Young - Old	total_cl_36	0.991653	1	-0.184322	104

## Sheet: Enrichment - Soleus
Supplementary Table 3. Results for set enrichment analysis, lipid class and chain length, based on lipidomic differentiation between young and old soleus tissue.
contrast	set	pval	padj	enrichment score	size
Young - Old	Class_HexCer	1.47351e-05	0.00123775	-0.837452	13
Young - Old	total_cl_31	4.18382e-05	0.0017572	-0.977441	4
Young - Old	Class_SHexCer	0.00011731	0.00328467	-0.757569	16
Young - Old	Class_MG	0.000930178	0.0195337	-0.883993	6
Young - Old	total_cl_43	0.0012515	0.0210251	0.714003	13
Young - Old	Class_TG	0.00234757	0.032866	-0.400568	199
Young - Old	total_cl_36	0.0039581	0.0474972	-0.464976	77
Young - Old	Class_DG	0.0124105	0.0970666	0.306046	100
Young - Old	Class_NAE	0.0136624	0.0970666	0.48504	23
Young - Old	Class_PICer	0.0128387	0.0970666	-0.854198	4
Young - Old	total_cl_28	0.0138667	0.0970666	0.658765	10
Young - Old	total_cl_42	0.0107449	0.0970666	-0.482043	57
Young - Old	Class_DGCC	0.0425258	0.238144	-0.69572	8
Young - Old	Class_DGO	0.0384838	0.238144	-0.758494	6
Young - Old	total_cs_1	0.0420513	0.238144	-0.381499	128
Young - Old	total_cl_54	0.054678	0.28706	-0.564446	17
Young - Old	total_cl_30	0.0596817	0.294898	-0.72253	6
Young - Old	total_cs_0	0.0851602	0.397414	0.261473	83
Young - Old	total_cs_3	0.113306	0.50093	-0.366633	102
Young - Old	total_cl_24	0.122876	0.516078	-0.641733	7
Young - Old	total_cl_35	0.15508	0.53617	0.452659	15
Young - Old	total_cl_48	0.159851	0.53617	-0.527433	13
Young - Old	total_cl_50	0.161963	0.53617	-0.511223	15
Young - Old	total_cl_52	0.163814	0.53617	-0.492786	18
Young - Old	total_cs_4	0.165957	0.53617	-0.361256	87
Young - Old	total_cs_8	0.148571	0.53617	-0.43213	35
Young - Old	total_cl_14	0.178451	0.555181	0.655329	4
Young - Old	Class_ST	0.205387	0.575084	0.641723	4
Young - Old	total_cl_27	0.205387	0.575084	0.641723	4
Young - Old	total_cl_33	0.20155	0.575084	0.598184	5
Young - Old	Class_LPC	0.250318	0.584075	-0.523454	10
Young - Old	Class_SE	0.234043	0.584075	-0.665613	4
Young - Old	total_cl_16	0.219331	0.584075	-0.505692	13
Young - Old	total_cl_39	0.24463	0.584075	-0.431927	23
Young - Old	total_cl_51	0.226994	0.584075	-0.486345	15
Young - Old	total_cl_76	0.245358	0.584075	-0.585227	6
Young - Old	total_cs_2	0.26127	0.593155	-0.315726	145
Young - Old	total_cl_41	0.277842	0.614176	-0.40398	30
Young - Old	Class_CL	0.33	0.710163	-0.35992	45
Young - Old	Class_Cer	0.347594	0.710163	0.361997	15
Young - Old	Class_PG	0.346598	0.710163	-0.499226	9
Young - Old	total_cl_53	0.355082	0.710163	-0.475578	11
Young - Old	total_cl_56	0.368098	0.719075	-0.437014	15
Young - Old	Class_LPE	0.390071	0.744681	-0.591837	4
Young - Old	total_cl_37	0.42142	0.770703	-0.373111	27
Young - Old	total_cl_40	0.439153	0.770703	-0.306122	89
Young - Old	total_cl_55	0.440402	0.770703	-0.445694	11
Young - Old	total_cs_7	0.43326	0.770703	-0.326008	60
Young - Old	Class_SM	0.486766	0.791039	-0.350804	29
Young - Old	Class_TGO	0.469027	0.791039	0.260206	41
Young - Old	total_cl_72	0.489691	0.791039	-0.460688	8
Young - Old	total_cl_80	0.473759	0.791039	-0.553796	4
Young - Old	Class_PE	0.528616	0.809455	-0.287745	100
Young - Old	total_cl_18	0.529833	0.809455	-0.360563	23
Young - Old	total_cl_34	0.53	0.809455	-0.321235	47
Young - Old	total_cl_32	0.574074	0.850765	0.271991	22
Young - Old	total_cl_46	0.578182	0.850765	-0.356973	20
Young - Old	total_cl_58	0.597561	0.850765	-0.378997	14
Young - Old	total_cl_70	0.588918	0.850765	-0.42858	8
Young - Old	total_cl_45	0.643985	0.8868	-0.352172	17
Young - Old	total_cs_12	0.633626	0.8868	-0.384417	11
Young - Old	Class_FA	0.71659	0.940524	-0.290264	32
Young - Old	total_cl_60	0.704036	0.940524	0.313104	9
Young - Old	total_cl_78	0.713475	0.940524	-0.468254	4
Young - Old	total_cl_62	0.758865	0.951413	-0.449418	4
Young - Old	total_cs_11	0.755828	0.951413	-0.324026	15
Young - Old	total_cs_13	0.757294	0.951413	-0.401352	6
Young - Old	Class_PC	0.819116	0.964409	-0.236007	135
Young - Old	Class_PI	0.838117	0.964409	-0.257808	30
Young - Old	total_cl_49	0.82503	0.964409	-0.283249	17
Young - Old	total_cl_74	0.811297	0.964409	-0.345464	9
Young - Old	total_cs_5	0.835661	0.964409	-0.238973	77
Young - Old	total_cs_9	0.790754	0.964409	-0.294395	19
Young - Old	Class_PS	0.889027	0.972705	-0.285929	12
Young - Old	total_cl_19	0.892256	0.972705	0.343537	4
Young - Old	total_cl_20	0.89	0.972705	0.23201	12
Young - Old	total_cl_22	0.903226	0.972705	0.28275	6
Young - Old	total_cs_10	0.869939	0.972705	-0.276955	15
Young - Old	total_cl_44	0.922353	0.98073	-0.224738	25
Young - Old	Class_CAR	0.981774	0.989899	-0.198502	17
Young - Old	total_cl_15	0.989899	0.989899	0.264172	4
Young - Old	total_cl_38	0.964931	0.989899	-0.192535	82
Young - Old	total_cl_47	0.964634	0.989899	-0.217213	14
Young - Old	total_cs_6	0.989474	0.989899	-0.175121	96

## Sheet: Enrichment - Heart
Supplementary Table 4. Results for set enrichment analysis, lipid class and chain length, based on lipidomic differentiation between young and old heart tissue.
contrast	set	pval	padj	enrichment score	size
Young - Old	total_cl_62	9.17069e-09	1.01795e-06	0.879003	13
Young - Old	Class_LPC	1.87736e-08	1.04193e-06	-0.715308	35
Young - Old	total_cl_60	4.70761e-08	1.74182e-06	0.821667	16
Young - Old	Class_PG	8.97368e-07	2.4902e-05	-0.654947	41
Young - Old	total_cl_20	2.35888e-06	5.23672e-05	-0.693064	30
Young - Old	Class_TGO	6.43308e-06	0.000106787	0.706681	17
Young - Old	total_cl_64	6.73429e-06	0.000106787	0.848075	10
Young - Old	Class_CL	7.73438e-06	0.000107314	-0.4691	159
Young - Old	Class_BMP	4.37743e-05	0.000539883	-0.765739	16
Young - Old	total_cl_18	8.40139e-05	0.000932554	-0.592186	40
Young - Old	Class_CAR	9.54659e-05	0.000963338	-0.577913	42
Young - Old	total_cl_55	0.000146006	0.00135055	0.691811	13
Young - Old	total_cl_54	0.000295946	0.00252692	0.442414	36
Young - Old	total_cl_53	0.000443923	0.00351968	0.741368	10
Young - Old	Class_CE	0.000556892	0.004121	-0.856706	7
Young - Old	total_cl_66	0.000658077	0.00456541	-0.852899	7
Young - Old	total_cl_58	0.00113501	0.00699923	0.542872	18
Young - Old	total_cl_80	0.00108453	0.00699923	-0.689434	16
Young - Old	total_cl_57	0.0013462	0.00786465	0.850317	6
Young - Old	total_cl_68	0.00277656	0.0151359	-0.75048	9
Young - Old	total_cl_82	0.00286355	0.0151359	-0.695186	12
Young - Old	total_cl_16	0.0034989	0.0176535	-0.636517	18
Young - Old	total_cl_56	0.00375892	0.0181409	0.445307	27
Young - Old	total_cl_49	0.0043794	0.0202547	0.557769	13
Young - Old	total_cl_34	0.00578108	0.0246808	-0.450582	66
Young - Old	total_cs_1	0.00569437	0.0246808	-0.374835	232
Young - Old	total_cl_24	0.00880545	0.0362002	-0.628798	16
Young - Old	Class_FA	0.00928338	0.036802	-0.484765	47
Young - Old	total_cl_51	0.0129151	0.0494336	0.50209	13
Young - Old	total_cl_52	0.0136524	0.050514	0.38157	31
Young - Old	total_cs_13	0.0151022	0.0523858	0.431976	18
Young - Old	total_cs_15	0.0148514	0.0523858	-0.699229	8
Young - Old	total_cs_16	0.0180813	0.0604	-0.728665	7
Young - Old	total_cs_18	0.0185009	0.0604	-0.826856	4
Young - Old	total_cl_47	0.0197838	0.062743	0.484994	14
Young - Old	total_cl_22	0.022221	0.0685148	-0.523059	27
Young - Old	Class_PE	0.027027	0.0810811	-0.364754	200
Young - Old	total_cs_5	0.0281993	0.0823716	-0.383898	134
Young - Old	Class_MLCL	0.0313676	0.0892771	-0.736178	6
Young - Old	total_cl_50	0.0340832	0.094581	0.355677	23
Young - Old	Class_HexCer	0.0364641	0.0963694	-0.54151	18
Young - Old	total_cl_76	0.0364641	0.0963694	-0.542087	18
Young - Old	Class_LPE	0.0492554	0.127148	-0.591601	12
Young - Old	total_cs_17	0.0572917	0.144531	-0.727736	5
Young - Old	total_cl_23	0.0664062	0.163802	-0.718404	5
Young - Old	total_cl_17	0.0699387	0.168765	-0.658786	7
Young - Old	Class_PS	0.0750257	0.177188	-0.429078	46
Young - Old	total_cs_4	0.0801603	0.185371	-0.355258	158
Young - Old	Class_LPEO	0.0865747	0.196118	-0.655874	6
Young - Old	total_cl_70	0.1082	0.240205	-0.553491	11
Young - Old	total_cl_72	0.11573	0.251884	-0.507342	15
Young - Old	total_cs_2	0.127	0.271096	-0.333317	203
Young - Old	total_cl_73	0.136585	0.286056	0.514734	6
Young - Old	total_cl_36	0.149598	0.307508	-0.351053	113
Young - Old	Class_SM	0.161585	0.326109	-0.377814	64
Young - Old	total_cs_10	0.188776	0.37418	-0.382809	50
Young - Old	total_cl_38	0.19659	0.382833	-0.340259	128
Young - Old	total_cl_42	0.206827	0.395825	-0.338589	116
Young - Old	total_cl_75	0.21547	0.405375	0.42094	8
Young - Old	Class_LPG	0.227273	0.415287	-0.64477	4
Young - Old	total_cl_14	0.228221	0.415287	-0.555925	7
Young - Old	total_cl_27	0.270366	0.484042	-0.506904	9
Young - Old	Class_Cer	0.297428	0.522261	0.244549	31
Young - Old	total_cl_48	0.301124	0.522261	-0.441005	15
Young - Old	Class_HBMP	0.307317	0.524803	0.439974	6
Young - Old	total_cl_44	0.330957	0.55661	-0.351513	54
Young - Old	total_cl_32	0.339958	0.563214	-0.379962	31
Young - Old	Class_LPS	0.367647	0.591432	-0.587235	4
Young - Old	total_cl_21	0.365604	0.591432	-0.452678	11
Young - Old	total_cl_19	0.390661	0.602268	-0.444475	11
Young - Old	total_cl_78	0.38011	0.602268	-0.407396	18
Young - Old	total_cs_3	0.388554	0.602268	-0.309871	123
Young - Old	total_cl_79	0.469251	0.694492	-0.555905	4
Young - Old	total_cs_0	0.467936	0.694492	-0.300473	142
Young - Old	total_cs_14	0.462772	0.694492	-0.413434	12
Young - Old	Class_DG	0.550201	0.774586	-0.296312	113
Young - Old	Class_MG	0.551282	0.774586	0.37141	5
Young - Old	total_cl_40	0.534604	0.774586	-0.292966	148
Young - Old	total_cl_45	0.542636	0.774586	0.267498	12
Young - Old	total_cl_35	0.566381	0.785854	-0.341086	24
Young - Old	Class_PI	0.5889	0.794051	-0.312819	46
Young - Old	Class_ST	0.579693	0.794051	-0.410192	9
Young - Old	total_cl_77	0.59375	0.794051	-0.477345	5
Young - Old	Class_DLCL	0.615104	0.812815	-0.412702	8
Young - Old	total_cl_31	0.648438	0.846783	-0.45524	5
Young - Old	Class_PICer	0.690608	0.88112	0.284413	8
Young - Old	total_cl_25	0.683761	0.88112	0.340779	5
Young - Old	total_cs_9	0.70948	0.894912	-0.284057	51
Young - Old	Class_NAE	0.73913	0.921837	-0.297382	25
Young - Old	Class_NATau	0.798128	0.953291	-0.410077	4
Young - Old	Class_PECer	0.807292	0.953291	-0.381314	5
Young - Old	total_cl_30	0.781321	0.953291	-0.323113	11
Young - Old	total_cl_46	0.804009	0.953291	-0.291946	17
Young - Old	total_cl_74	0.785393	0.953291	-0.308607	15
Young - Old	total_cl_33	0.839326	0.980686	-0.293486	13
Young - Old	Class_GM3	0.879449	1	-0.283597	10
Young - Old	Class_PC	0.975	1	-0.212068	256
Young - Old	Class_SHexCer	0.97561	1	0.145561	40
Young - Old	total_cl_15	0.869511	1	-0.34307	6
Young - Old	total_cl_26	0.929213	1	-0.255221	13
Young - Old	total_cl_28	0.908475	1	-0.26613	14
Young - Old	total_cl_37	0.991778	1	-0.170606	46
Young - Old	total_cl_39	0.886965	1	-0.238428	54
Young - Old	total_cl_41	0.995923	1	-0.164579	53
Young - Old	total_cl_43	0.917595	1	-0.249387	17
Young - Old	total_cl_71	0.917189	1	-0.313149	6
Young - Old	total_cs_11	0.947971	1	-0.219139	40
Young - Old	total_cs_12	0.958774	1	-0.201819	26
Young - Old	total_cs_6	0.967936	1	-0.208367	156
Young - Old	total_cs_7	1	1	-0.126619	123
Young - Old	total_cs_8	0.976578	1	-0.187628	69
Young - Old	Class_TG	NA	NA	0.557968	243
